# Supplementary material for: Trichoderma based formulations control the wilt disease of chickpea (Cicer arietinum L.) caused by Fusarium oxysporum f. sp. ciceris, better when inoculated as consortia: findings from pot experiments under field conditions
Source: PeerJ. 2024 Aug 19;12:e17835. doi: 10.7717/peerj.17835 (PMC11340631; doi:10.7717/peerj.17835)
Supplement: Supplemental Information 1 — The gel picture for gel run, Fasta Sequence Fusarium oxysporum f. sp. ciceris and sequences for NCBI Bankit. Photo Credit: Safeer Akbar Chohan [file peerj-12-17835-s001.zip]

Archive with 7 entries (6 files):
- supplementary file 1/
- supplementary file 1/Sequences for NCBI Bankit.txt
- __MACOSX/supplementary file 1/._Sequences for NCBI Bankit.txt
- supplementary file 1/Author photo gel pic.jpg
- __MACOSX/supplementary file 1/._Author photo gel pic.jpg
- supplementary file 1/Fasta Sequence Fusarium oxysporum f.sp.ciceris.txt
- __MACOSX/supplementary file 1/._Fasta Sequence Fusarium oxysporum f.sp.ciceris.txt
