# Supplementary material for: Trichoderma based formulations control the wilt disease of chickpea (Cicer arietinum L.) caused by Fusarium oxysporum f. sp. ciceris, better when inoculated as consortia: findings from pot experiments under field conditions
Source: PeerJ. 2024 Aug 19;12:e17835. doi: 10.7717/peerj.17835 (PMC11340631; doi:10.7717/peerj.17835)
Supplement: Supplemental Information 1 — The gel picture for gel run, Fasta Sequence Fusarium oxysporum f. sp. ciceris and sequences for NCBI Bankit. Photo Credit: Safeer Akbar Chohan [file peerj-12-17835-s001.zip › supplementary file 1/Sequences for NCBI Bankit.txt]

>Isolate Trichoderma asperellum W116499 Pakistan Accession ON862745
TTCTTTGTTCCACTTTGGGAAGTAAAAGTCGTAACAAGGTCTCCGTTGGT
GAACCAGCGGAGGGATCATTACCGAGTTTACAACTCCCAAACCCAATGTG
AACGTTACCAAACTGTTGCCTCGGCGGGGTCACGCCCCGGGTGCGTCGCA
GCCCCGGAACCAGGCGCCCGCCGGAGGAACCAACCAAACTCTTTCTGTAG
TCCCCTCGCGGACGTATTTCTTTACAGCTCTGAGCAAAAATTCAAAATGA
ATCAAAACTTTCAACAACGGATCTCTTGGTTCTGGCATCGATGAAGAACG
CAGCGAAATGCGATAAGTAATGTGAATTGCAGAATTCAGTGAATCATCGA
ATCTTTGAACGCACATTGCGCCCGCCAGTATTCTGGCGGGCATGCCTGTC
CGAGCGTCATTTCAACCCTCGAACCCCTCCGGGGGATCGGCGTTGGGGAT
CGGGACCCCTCACACGGGTGCCGGCCCCTAAATACAGTGGCGGTCTCGCC
GCAGCCTCTCCTGCGCAGTAGTTTGCACAACTCGCACCGGGAGCGCGGCG
CGTCCACGTCCGTAAAACACCCAACTTTCTGAAATGTTGACCTCGGATCA
GGTASKAWTACCCGCTGAACTTAAGCATATCAAGAACCGGGAGAAAAAA


> Isolate Trichoderma harzianum SA623043 Pakistan Accession ON862746
GGGGGGTGACTGCGGAGGGATCATTACCGAGTTTACAACTCACYCMAACC
CCAATGTGAACGTTACCAATCTGTTGCCTCGGCGGGATTCTCTTGCCCCG
GGCGCGTCGCAGCCCCGGATCCCATGGCGCCCGCCGGAGGACCAACTCCA
AACTCTTTTTTCTCTCCGTCGCGGCTCCCGTCGCGGCTCTGTTTTATTTT
TGCTCTGAGCCTTTCTCGGCGACCCTAGCGGGCGTCTCGAAAATGAATCA
AAACTTTCAACAACGGATCTCTTGGTTCTGGCATCGATGAAGAACGCAGC
GAAATGCGATAAGTAATGTGAATTGCAGAATTCAGTGAATCATCGAATCT
TTGAACGCACATTGCGCCCGCCAGTATTCTGGCGGGCATGCCTGTCCGAG
CGTCATTTCAACCCTCGAACCCCTCCGGGGGGTCGGCGTTGGGGATCGGC
CCCTCACCGGGCCGCCCCCGAAATACAGTGGCGGTCTCGCCGCAGCCTCT
CATGCGCAGTAGTTTGCACACTCGCACCGGGAGCGCGGCGCGGCCACAGC
CGTAAAACACCCCAAATTTTCTGAAATGTTGACCTCGGATCAGKTAGGAA
TRCCCRCTGAACTTAAGCATATCATAAGGCCGGAAGGAAA


> Isolate Trichoderma harzianum SA1522759 Pakistan Accession ON862747
TCACATTGGGTTTGGGAGTCGTAAACCTCGGTACTGATTTTCCGTAAGGG
GGGACCTGCGGARGGATCATTAMCGAGTTTACAACTCCCAAACCCAATGT
GAACGTTACCAAACTGTTGCCTCGGCGGGATCTCTGCCCCGGGTGCGTCG
CAGCCCCGGACCAAGGCGCCCGCCGGAGGACCAACCAAAACTCTTATTGT
ATACCCCCTCGCGGGTTTTTTTATAATCTGAGCCTTCTCGGCGCCTCTCG
TAGGCGTTTCGAAAATGAATCAAAACTTTCAACAACGGATCTCTTGGTTC
TGGCATCGATGAAGAACGCAGCGAAATGCGATAAGTAATGTGAATTGCAG
AATTCAGTGAATCATCGAATCTTTGAACGCACATTGCGCCCGCCAGTATT
CTGGCGGGCATGCCTGTCCGAGCGTCATTTCAACCCTCGAACCCCTCCGG
GGGGTCGGCGTTGGGGATCGGCCCTGCCTTGGCGGTGGCCGTCTCCGAAA
TACAGTGGCGGTCTCGCCGCAGCCTCTCCTGCGCAGTAGTTTGCACACTC
GCATCGGGAGCGCGGCGCGTCCACAGCCGTTAAACACCCAACTTCTGAAA
TGTTGACCTCGGATCAGGTAGGAATACCCGCTGAACTTAAGCATATCATA
AAGCCGGAGAAA
