# Supplementary material for: Trichoderma based formulations control the wilt disease of chickpea (Cicer arietinum L.) caused by Fusarium oxysporum f. sp. ciceris, better when inoculated as consortia: findings from pot experiments under field conditions
Source: PeerJ. 2024 Aug 19;12:e17835. doi: 10.7717/peerj.17835 (PMC11340631; doi:10.7717/peerj.17835)
Supplement: Supplemental Information 1 — The gel picture for gel run, Fasta Sequence Fusarium oxysporum f. sp. ciceris and sequences for NCBI Bankit. Photo Credit: Safeer Akbar Chohan [file peerj-12-17835-s001.zip › supplementary file 1/Fasta Sequence Fusarium oxysporum f.sp.ciceris.txt]

Accession> OR808009, Fusarium oxysporum f. sp. ciceris isolate W04FOC internal transcribed spacer 1, partial sequence; 5.8S ribosomal RNA gene and internal transcribed spacer 2, complete sequence; and large subunit ribosomal RNA gene, partial sequence
ACCGAGTTTACAACTCCCAAACCCCTGTGAACATACCTATACGTTGCCTCGGCGGATCAGCCCGCGCCCC
GTAAAAAGGGACGGCCCGCCCGAGGACCCCTAAACTCTGTTTTTAGTGGAACTTCTGAGTAAAACAAACA
AATAAATCAAAACTTTCAACAACGGATCTCTTGGTTCTGGCATCGATGAAGAACGCAGCAAAATGCGATA
AGTAATGTGAATTGCAGAATTCAGTGAATCATCGAATCTTTGAACGCACATTGCGCCCGCCAGTATTCTG
GCGGGCATGCCTGTTCGAGCGTCATTTCAACCCTCAAGCTCAGCTTGGTGTTGGGACTCGCGGTAACCCG
CGTTCCCCAAATCGATTGGCGGTCACGTCGAGCTTCCATAGCGTAGTAATCATACACCTCGTTACTGGTA
ATCGTCGCGGGCCACGCCGTAAAACCCCAACTTCTGAAATGTTGACCTCGGATCAGGTAGGAATACCCGC
TGAACTTAAGCATATCAATAAGCCGGAGGAA
