# Supplementary material for: Trichoderma based formulations control the wilt disease of chickpea (Cicer arietinum L.) caused by Fusarium oxysporum f. sp. ciceris, better when inoculated as consortia: findings from pot experiments under field conditions
Source: PeerJ. 2024 Aug 19;12:e17835. doi: 10.7717/peerj.17835 (PMC11340631; doi:10.7717/peerj.17835)
Supplement: Supplemental Information 2 — In pot experiments, Year 1 & 2, all values of disease related parameters and morphological parameters. [file peerj-12-17835-s002.zip]

Archive with 23 entries (21 files):
- supplementary file 2/
- supplementary file 2/.DS_Store
- __MACOSX/supplementary file 2/._.DS_Store
- supplementary file 2/ANOVA file.docx
- __MACOSX/supplementary file 2/._ANOVA file.docx
- supplementary file 2/Minitab results.docx
- __MACOSX/supplementary file 2/._Minitab results.docx
- supplementary file 2/pot excel files/
- __MACOSX/supplementary file 2/._pot excel files
- supplementary file 2/Dual culture.xlsx
- __MACOSX/supplementary file 2/._Dual culture.xlsx
- supplementary file 2/pot excel files/POT YEAR 2.xlsx
- __MACOSX/supplementary file 2/pot excel files/._POT YEAR 2.xlsx
- supplementary file 2/pot excel files/.DS_Store
- __MACOSX/supplementary file 2/pot excel files/._.DS_Store
- supplementary file 2/pot excel files/For ANOVA year 2 pot.xlsx
- __MACOSX/supplementary file 2/pot excel files/._For ANOVA year 2 pot.xlsx
- supplementary file 2/pot excel files/~$POT YEAR 1 Safeer ready for analysis Sep 24 23.xlsx
- __MACOSX/supplementary file 2/pot excel files/._~$POT YEAR 1 Safeer ready for analysis Sep 24 23.xlsx
- supplementary file 2/pot excel files/POT YEAR 1.xlsx
- __MACOSX/supplementary file 2/pot excel files/._POT YEAR 1.xlsx
- supplementary file 2/pot excel files/For ANOVA year 1 pot.xlsx
- __MACOSX/supplementary file 2/pot excel files/._For ANOVA year 1 pot.xlsx
