# Supplementary material for: Trichoderma based formulations control the wilt disease of chickpea (Cicer arietinum L.) caused by Fusarium oxysporum f. sp. ciceris, better when inoculated as consortia: findings from pot experiments under field conditions
Source: PeerJ. 2024 Aug 19;12:e17835. doi: 10.7717/peerj.17835 (PMC11340631; doi:10.7717/peerj.17835)
Supplement: Supplemental Information 3 — All Minitab results are given. [file peerj-12-17835-s003.zip]

Archive with 8 entries (7 files):
- supplementary file 3/
- __MACOSX/._supplementary file 3
- supplementary file 3/.DS_Store
- __MACOSX/supplementary file 3/._.DS_Store
- supplementary file 3/safeer anova word 26-05-2024.docx
- __MACOSX/supplementary file 3/._safeer anova word 26-05-2024.docx
- supplementary file 3/SOIL ANALYSIS REPLICATES Safeer May 26 2024.xlsx
- __MACOSX/supplementary file 3/._SOIL ANALYSIS REPLICATES Safeer May 26 2024.xlsx
